# Supplementary material for: A longer Achilles tendon moment arm length is not associated with superior hopping performance
Source: Front Bioeng Biotechnol. 2023 Oct 26;11:1270169. doi: 10.3389/fbioe.2023.1270169 (PMC10639158; doi:10.3389/fbioe.2023.1270169)
Supplement: Supplementary file 1 [file Table1.xlsx]

## Sheet: Munka1
Longer Achilles tendon moment arm length is not associate with superior hopping performance
Authors: Bálint Kovács, Sun Dong, Song Yang, Ye Jingyi, József Tihanyi, Sándor Béres, Yaodong Gu and Leonidas Petridis
	MA_norm	Hmax	MA_abs	Lfoot	Gear ratio	ISOmax	GRFpeak	GRFpeaknorm	Contact time	Flight time	DF	PF	AT_L	AT_ACSA	AT_ACSAdistal	SOL_L	SOL_V	SOL_m	SOL_ACSA	MG_L	MG_V	MG_m	MG_ACSA	LG_L	LG_V	LG_m	LG_ACSA	GAS_m	TS_m	SOL-AT_CSAt	MG-AT_CSAt	LG-AT_CSAt	GAS-AT_CSAt	TS-AT_CSAt
	1	0.0194112	0.930224	-0.307277	-0.780394	0.280452	0.525896	0.534114	-0.0956172	0.0432574	-0.144069	-0.0910225	-0.008066	-0.327122	0.309743	0.123955	0.294277	0.294265	0.240252	0.416267	0.356767	0.35675	0.29356	0.40332	0.271808	0.271828	0.157986	0.35952	0.353612	-0.228045	-0.186504	-0.18759	-0.268671	-0.355575	MA_norm
		1	0.0363386	-0.0619692	-0.114609	-0.130852	0.295288	0.512086	0.211139	0.998141	0.249491	0.331372	0.32913	0.0721037	-0.0905462	-0.079805	0.0303067	0.0303085	0.264529	-0.090791	-0.0426394	-0.0426451	-0.0234337	-0.0736923	0.112513	0.112494	0.180656	0.0149508	0.0233514	0.200964	0.112543	0.213537	0.135217	-0.0723153	Hmax
MA_norm	1		1	-0.321723	-0.822596	0.35104	0.657629	0.472505	-0.0828231	0.0627875	-0.144629	-0.124756	0.187275	-0.302663	0.446595	0.380387	0.494255	0.494244	0.362327	0.559088	0.546768	0.546753	0.456268	0.598775	0.395235	0.395241	0.147815	0.542468	0.5576	-0.294421	-0.225335	-0.299603	-0.366872	-0.513497	MA_abs
Hmax	0.939062	1		1	0.781301	-0.264897	-0.375182	-0.344151	0.21946	-0.0827234	0.481854	0.673323	-0.477089	0.523393	-0.561901	0.0371524	-0.293191	-0.293184	-0.478608	-0.295674	-0.475116	-0.47511	-0.498862	-0.328618	-0.651956	-0.651949	-0.656718	-0.594633	-0.492258	0.496429	0.425449	0.302328	0.465439	0.587516	Lfoot
MA_abs	2.2665e-08	0.886172	1		1	-0.300262	-0.614883	-0.496298	0.161541	-0.143225	0.343422	0.433109	-0.432019	0.517627	-0.587642	-0.2061	-0.479193	-0.479183	-0.539912	-0.504969	-0.612404	-0.612391	-0.580545	-0.566619	-0.647359	-0.647358	-0.511097	-0.689359	-0.637336	0.446583	0.371536	0.329736	0.48106	0.675995	Gear ratio
Lfoot	0.214844	0.80702	0.192949	1		1	0.710713	0.389505	-0.489854	-0.108635	-0.618796	-0.358239	0.132275	-0.0882854	0.36771	0.24479	0.118034	0.118026	-0.0186258	0.453528	0.452816	0.452804	0.372023	0.315328	0.31462	0.314635	0.176497	0.444173	0.319381	-0.360246	-0.131452	-0.161384	-0.143596	-0.365568	ISOmax
Gear ratio	0.000132937	0.65067	2.78117e-05	0.000129009	1		1	0.739893	-0.477488	0.319125	-0.486671	-0.309991	0.406055	-0.084442	0.569859	0.388532	0.405599	0.405586	0.294604	0.638211	0.602363	0.602349	0.488204	0.688173	0.607999	0.608007	0.367247	0.66657	0.588629	-0.410111	-0.27286	-0.19147	-0.269251	-0.741879	GRFpeak
ISOmax	0.259638	0.604781	0.153192	0.288097	0.226037	1		1	-0.37691	0.530368	-0.359754	-0.168169	0.126444	-0.118395	0.361099	-0.166419	0.0160364	0.0160209	0.100188	0.356328	0.196538	0.196523	0.134561	0.322107	0.366746	0.366767	0.347936	0.284748	0.176205	-0.317244	-0.287852	-0.0537339	-0.162419	-0.472673	GRFpeaknorm
GRFpeak	0.0249834	0.234197	0.00301535	0.124989	0.00661437	0.000946606	1		1	0.194275	0.711952	0.538969	-0.147802	0.168412	-0.146225	0.189686	0.23197	0.23199	0.268266	-0.154122	-0.0561999	-0.0562083	-0.0486389	-0.369862	-0.383325	-0.383363	-0.31848	-0.192679	-0.00302695	0.234791	0.123816	-0.0911286	-0.0261943	0.313732	Contact time
GRFpeaknorm	0.0224156	0.0298095	0.0476931	0.16198	0.0361792	0.1101	0.000447815	1		1	0.224772	0.310884	0.341328	0.0364434	-0.0646167	-0.068012	0.0225274	0.0225284	0.255844	-0.0639758	-0.0305441	-0.0305516	-0.0221314	-0.0487791	0.128429	0.12841	0.186322	0.0298166	0.0284268	0.16567	0.0770386	0.187517	0.104819	-0.0985156	Flight time
Contact time	0.705867	0.400337	0.743877	0.381583	0.521921	0.0390609	0.0450782	0.123122	1		1	0.766972	-0.160844	0.305828	-0.48833	-0.0517714	-0.086625	-0.0866059	-0.170039	-0.396916	-0.364924	-0.364928	-0.309545	-0.398769	-0.549455	-0.549476	-0.579952	-0.476187	-0.323299	0.500054	0.400309	0.187038	0.29138	0.472021	DF
Flight time	0.864673	7.14362e-21	0.804518	0.744175	0.570737	0.667863	0.196773	0.023559	0.439835	1		1	-0.344151	0.299577	-0.46413	0.00371627	-0.105757	-0.105745	-0.193669	-0.165717	-0.233923	-0.233928	-0.220071	-0.403444	-0.599849	-0.599866	-0.630227	-0.404191	-0.289839	0.492668	0.462328	0.192768	0.361083	0.565906	PF
DF	0.568447	0.318079	0.566929	0.0428786	0.16293	0.00618375	0.0405474	0.142552	0.000918659	0.369869	1		1	-0.193689	0.31048	0.201757	0.23426	0.234258	0.35061	0.0705815	0.427562	0.42756	0.436978	0.34684	0.725507	0.725479	0.625904	0.590575	0.461659	-0.0572548	0.0504201	0.236736	0.102267	-0.502634	AT_L
PF	0.719446	0.179179	0.621849	0.00219184	0.0725898	0.144363	0.210613	0.50475	0.0209987	0.209233	0.000204077	1		1	-0.295343	0.0248249	0.0270893	0.0271003	-0.130534	-0.244979	-0.155237	-0.155229	-0.0998318	-0.310306	-0.376321	-0.37634	-0.300732	-0.259535	-0.140643	0.333842	0.38403	0.236198	0.341389	0.0900906	AT_ACSA
AT_L	0.97466	0.182317	0.456802	0.0452836	0.0733929	0.600825	0.0945238	0.617103	0.558359	0.165679	0.523745	0.161981	1		1	0.568039	0.598766	0.598756	0.506659	0.72322	0.767543	0.767526	0.637124	0.617981	0.661125	0.661135	0.484902	0.803982	0.762407	-0.869543	-0.766025	-0.660716	-0.738591	-0.781011	AT_ACSAdistal
AT_ACSA	0.185161	0.776166	0.222165	0.0258096	0.0277936	0.727574	0.739034	0.639858	0.504124	0.885846	0.217127	0.22715	0.441244	1		1	0.773857	0.773859	0.503891	0.63138	0.655617	0.65561	0.48938	0.595226	0.313962	0.313946	0.000729512	0.586565	0.717514	-0.361339	-0.326089	-0.489477	-0.458695	-0.458198	SOL_L
AT_ACSAdistal	0.210997	0.720859	0.0631807	0.0152285	0.0103313	0.133293	0.0135509	0.140957	0.56261	0.798932	0.039767	0.052344	0.209857	0.234105	1		1	1	0.870454	0.589093	0.789413	0.78942	0.738089	0.563028	0.468855	0.468832	0.259893	0.742548	0.918062	-0.273094	-0.223283	-0.439349	-0.460796	-0.508844	SOL_V
SOL_L	0.624107	0.75293	0.119423	0.883639	0.411932	0.32758	0.11107	0.509257	0.450923	0.788587	0.838342	0.988324	0.422069	0.92211	0.0139209	1		1	0.870453	0.589083	0.78941	0.789416	0.738088	0.563016	0.468842	0.468819	0.259882	0.74254	0.918057	-0.273084	-0.223273	-0.439346	-0.46079	-0.508836	SOL_m
SOL_V	0.235878	0.904977	0.0370745	0.237692	0.0442091	0.640885	0.0949296	0.949642	0.354325	0.929301	0.732518	0.676201	0.349459	0.915029	0.00865134	0.000164381	1		1	0.361701	0.689726	0.689738	0.716348	0.361682	0.541997	0.541975	0.527959	0.701655	0.831862	-0.186886	-0.176877	-0.288878	-0.381483	-0.4163	SOL_ACSA
SOL_m	0.235897	0.904972	0.0370793	0.237704	0.0442145	0.640909	0.0949415	0.949691	0.354281	0.929298	0.732575	0.676235	0.349463	0.914994	0.00865277	0.000164372	6.35557e-74	1		1	0.693004	0.692987	0.474975	0.803476	0.473483	0.473466	0.104327	0.676577	0.682369	-0.607043	-0.53829	-0.584489	-0.583108	-0.667201	MG_L
SOL_ACSA	0.336908	0.288793	0.13951	0.0445058	0.0207319	0.941523	0.235333	0.692442	0.281778	0.305499	0.499954	0.441292	0.153731	0.605667	0.0318925	0.0329972	2.63572e-06	2.63576e-06	1		1	1	0.949834	0.573234	0.615111	0.615099	0.39414	0.949092	0.939535	-0.482152	-0.255288	-0.451191	-0.446156	-0.625066	MG_V
MG_L	0.0857456	0.720133	0.0158595	0.233557	0.0325635	0.0587129	0.00436965	0.146672	0.54146	0.800888	0.102914	0.511072	0.780782	0.327194	0.00069454	0.00495028	0.0100985	0.0101001	0.140246	1		1	0.949844	0.57323	0.615112	0.6151	0.394144	0.949092	0.939538	-0.482132	-0.255266	-0.451182	-0.446144	-0.625048	MG_m
MG_V	0.146139	0.86659	0.018871	0.0463088	0.00689944	0.0591604	0.00815801	0.434421	0.824709	0.904236	0.136487	0.350171	0.0767462	0.538503	0.0002005	0.00313717	9.80156e-05	9.8028e-05	0.00153904	0.00143023	1		1	0.389529	0.562928	0.562921	0.435076	0.892961	0.881753	-0.362431	-0.100939	-0.358477	-0.347262	-0.500334	MG_ACSA
MG_m	0.14616	0.866572	0.0188748	0.0463124	0.006901	0.0591681	0.00815982	0.434459	0.824683	0.904213	0.136482	0.350162	0.0767471	0.538523	0.000200606	0.00313766	9.79935e-05	9.80058e-05	0.0015386	0.00143078	1.29342e-69	1		1	0.660427	0.660422	0.259556	0.66704	0.664247	-0.454091	-0.448382	-0.3668	-0.448018	-0.758882	LG_L
MG_ACSA	0.237075	0.926464	0.0570141	0.0350797	0.0115331	0.128454	0.0398258	0.59449	0.848012	0.930541	0.211305	0.380225	0.0697912	0.693485	0.00445812	0.0392795	0.000470317	0.000470331	0.000824963	0.0463828	1.72249e-09	1.71968e-09	1		1	1	0.859214	0.832155	0.716909	-0.457654	-0.359548	-0.0754183	-0.251766	-0.695475	LG_V
LG_L	0.0969806	0.771358	0.00865015	0.18304	0.0142153	0.202451	0.00159293	0.192388	0.130863	0.847579	0.101172	0.0968682	0.15851	0.210125	0.00627142	0.00916022	0.0149815	0.0149842	0.140269	5.91402e-05	0.0128854	0.0128863	0.110077	1		1	0.859226	0.832146	0.716893	-0.457683	-0.359573	-0.0754291	-0.251779	-0.695466	LG_m
LG_V	0.275227	0.656683	0.104514	0.00336928	0.00368043	0.203521	0.00743064	0.134392	0.11636	0.611544	0.0181786	0.0085004	0.000655148	0.123755	0.00281289	0.20452	0.0496797	0.0496869	0.0201515	0.0471707	0.00658854	0.00658845	0.0150034	0.00285238	1		1	0.620492	0.491628	-0.318903	-0.249818	0.123019	-0.0887663	-0.476484	LG_ACSA
LG_m	0.275192	0.656738	0.104508	0.00336972	0.00368047	0.203499	0.00742972	0.134368	0.116321	0.611596	0.0181733	0.00849798	0.000655616	0.123736	0.00281231	0.204545	0.0496926	0.0496998	0.0201574	0.0471798	0.00658993	0.00658984	0.0150048	0.00285268	5.96892e-66	1		1	0.947236	-0.521964	-0.323208	-0.347479	-0.414393	-0.717493	GAS_m
LG_ACSA	0.531242	0.473145	0.558322	0.00307003	0.0301811	0.483563	0.13382	0.15711	0.19773	0.459138	0.0116383	0.00505415	0.00545973	0.225276	0.0413916	0.997708	0.297639	0.297661	0.0243183	0.68036	0.105566	0.105561	0.0711564	0.298289	4.94204e-06	4.9388e-06	1		1	-0.439632	-0.298151	-0.415923	-0.465789	-0.668184	TS_m
GAS_m	0.14283	0.953048	0.0200221	0.00924767	0.00155161	0.0647998	0.00251987	0.252102	0.443676	0.906508	0.0457502	0.0961935	0.00986497	0.29833	5.80323e-05	0.010507	0.000416353	0.000416443	0.00117328	0.00204685	1.93245e-09	1.93235e-09	6.16278e-07	0.00249583	1.84364e-05	1.84435e-05	0.00600429	1		1	0.924852	0.798888	0.857078	0.64737	SOL-AT_CSAt
TS_m	0.149997	0.926721	0.0162016	0.0379657	0.00444078	0.196394	0.0101724	0.484297	0.990489	0.910849	0.190653	0.243348	0.0537796	0.577773	0.000234626	0.000801499	7.88189e-08	7.88531e-08	1.86768e-05	0.00180835	7.42435e-09	7.42117e-09	1.31796e-06	0.00264162	0.000813597	0.000813926	0.0382504	2.55839e-09	1		1	0.78632	0.88453	0.575481	MG-AT_CSAt
SOL-AT_CSAt	0.362755	0.423934	0.235637	0.0361228	0.0631883	0.141967	0.0909624	0.199573	0.348336	0.511193	0.0345772	0.0377818	0.821468	0.175763	2.77935e-06	0.140672	0.272873	0.272892	0.457755	0.00755025	0.0427314	0.0427413	0.139388	0.0583611	0.0561688	0.0561517	0.197101	0.0262904	0.0679176	1		1	0.960637	0.414601	LG-AT_CSAt
MG-AT_CSAt	0.458691	0.656595	0.368641	0.0783741	0.128995	0.603111	0.2733	0.246741	0.624499	0.761254	0.099739	0.0533879	0.842511	0.115634	0.000210121	0.186634	0.373132	0.373155	0.482605	0.0211926	0.306588	0.306631	0.690243	0.0620056	0.142797	0.142768	0.317424	0.190785	0.229477	4.03234e-08	1		1	0.5472	GAS-AT_CSAt
LG-AT_CSAt	0.456032	0.394882	0.227108	0.222702	0.181467	0.522333	0.446595	0.832295	0.719132	0.456212	0.457383	0.443461	0.344241	0.345371	0.00283596	0.0392343	0.0681157	0.0681176	0.244985	0.0108521	0.0601916	0.0601977	0.144077	0.134331	0.766142	0.766109	0.626747	0.157693	0.0860312	7.0035e-05	0.000108988	1		1	TS-AT_CSAt
GAS-AT_CSAt	0.281025	0.592678	0.134248	0.0515954	0.0432723	0.569732	0.279948	0.519632	0.917827	0.678929	0.240737	0.140975	0.686363	0.165599	0.000463964	0.0555403	0.054288	0.0542916	0.118274	0.0110868	0.0634718	0.06348	0.157971	0.0622438	0.313539	0.313514	0.726144	0.0873104	0.0513966	5.5355e-06	1.09972e-06	2.56102e-10	1
TS-AT_CSAt	0.147588	0.775526	0.0292859	0.0103518	0.00207217	0.135743	0.000424099	0.0476029	0.204869	0.697344	0.047953	0.0143649	0.0335083	0.722211	0.000130251	0.0558399	0.0310406	0.031044	0.0857183	0.0024876	0.00554124	0.00554302	0.0344597	0.000260781	0.00135247	0.00135275	0.0455964	0.000801914	0.00243804	0.00367964	0.0124571	0.0871351	0.0187583	1
